# Supplementary material for: Comparing Day 5 versus Day 6 euploid blastocyst in frozen embryo transfer and developing a predictive model for optimizing outcomes: a retrospective cohort study
Source: Front Endocrinol (Lausanne). 2024 Jan 4;14:1302194. doi: 10.3389/fendo.2023.1302194 (PMC10794779; doi:10.3389/fendo.2023.1302194)
Supplement: Supplementary Table 1 — Baseline characteristics and pregnancy outcomes of poor-quality D5 group and high-quality D6 group. [file 1302194_Table_1.xlsx]

## Sheet: Sheet1
Table S1.Baseline characteristics and pregnancy outcomes of patients.
	Overall	Poor-quality D5 group	High-quality D6 group	P value
PGT cycles	421	301	120
Female age at oocyte retrieval	29.577 (4.065)	29.492 (3.965)	29.792 (4.317)	0.4949
Female age at blastocyst transfer	29.950 (4.126)	29.864 (4.006)	30.167 (4.424)	0.4972
Age group (%)				1
＞35	39 (9.26)	28 (9.30)	11 (9.17)
≤35	382 (90.74)	273 (90.70)	109 (90.83)
Infertility years	2.000 [1.000, 3.000]	2.000 [1.000, 3.000]	2.000 [1.000, 3.000]	0.7864
Pregnancy numbers	1.553 (1.478)	1.525 (1.443)	1.625 (1.567)	0.5313
Abortion Numbers	1.000 [0.000, 2.000]	1.000 [0.000, 2.000]	1.000 [0.000, 2.000]	0.603
Infertility type (%)				0.9174
Secondary	284 (67.46)	204 (67.77)	80 (66.67)
Primary	137 (32.54)	97 (32.23)	40 (33.33)
BMI (kg/m2)	22.858 (3.020)	22.828 (2.879)	22.932 (3.359)	0.7503
BMI group(%)				0.1771
＞24	139 (33.02)	93 (30.90)	46 (38.33)
≤24	282 (66.98)	208 (69.10)	74 (61.67)
Basic endocrine (median [IQR])
FSH(mIU/mL)	6.325 [5.293, 7.345]	6.460 [5.230, 7.290]	6.250 [5.320, 7.400]	0.7551
E2(pg/mL)	36.900 [26.573, 49.255]	36.450 [26.778, 49.365]	38.325 [25.372, 48.745]	0.9547
AMH(ng/mL)	3.675 [2.415, 5.518]	3.890 [2.590, 5.490]	3.230 [2.070, 5.535]	0.0635
Endometrial preparation protocol (%)				0.512
hormone replacement therapy (HRT)	323 (76.72)	234 (77.74)	89 (74.17)
natural cycle (NC)	98 (23.28)	67 (22.26)	31 (25.83)
AFC	15.995 (5.734)	16.017 (5.567)	15.940 (6.165)	0.9027
AFC group(%)				0.0212
<=10	81 (19.24)	49 (16.28)	32 (26.67)
>10	340 (80.76)	252 (83.72)	88 (73.33)
No.of retrieved oocytes	17.000 [12.000, 22.000]	18.000 [13.000, 22.000]	17.000 [11.000, 22.000]	0.4413
Endometrial Thickness(mm)	11.000 [10.000, 13.000]	11.000 [10.000, 13.000]	11.000 [10.000, 13.000]	0.957
Clinical pregnancy rate(%)	215 (51.07)	156 (51.83)	59 (49.17)	0.7002
Live birth rate(%)	192 (45.61)	138 (45.85)	54 (45.00)	0.9608
Note: PGT = Preimplantation genetic testing;BMI = body mass index;FSH = follicle-stimulating hormone;E2 = estradiol; AMH = antimullerian hormone; AFC = antral follicle count.
