# Supplementary material for: Comparing Day 5 versus Day 6 euploid blastocyst in frozen embryo transfer and developing a predictive model for optimizing outcomes: a retrospective cohort study
Source: Front Endocrinol (Lausanne). 2024 Jan 4;14:1302194. doi: 10.3389/fendo.2023.1302194 (PMC10794779; doi:10.3389/fendo.2023.1302194)
Supplement: Supplementary Table 2 — Univariate and Multivariate logistic regression analysis on the effect of Clinical pregnancy rate. [file 1302194_Table_2.xlsx]

## Sheet: Sheet1
Table S2.Univariate and Multivariate logistic regression analysis on the effect of Clinical pregnancy rate.
	Univariate analysis		Multivariate analysis
	OR (95% CI)	P value	OR (95% CI)	P value
Female age at oocyte retrieval	0.966 (0.933-1.000)	0.052
Female age at blastocyst transfer	0.964 (0.931-0.998)	0.038
Age group (>35 VS ≤35)	0.775 (0.485-1.239)	0.288
Pregnancy numbers	1.046 (0.952-1.149)	0.353
Abortion Numbers	1.044 (0.937-1.164)	0.432
Infertility years	0.961 (0.907-1.019)	0.184
Infertility type (Primary VS Secondary)	1.010 (0.746-1.369)	0.946
BMI	1.004 (0.957-1.052)	0.879
BMI group (>24 VS ≤24)	1.063 (0.785-1.440)	0.691
FSH	0.999 (0.995-1.003)	0.715
E2	1.000 (1.000-1.000)	0.465
AMH	1.034 (0.982-1.089)	0.206
Endometrial preparation protocol (NC VS HRT)	1.377 (0.985-1.924)	0.061
AFC	1.017 (0.992-1.042)	0.185
No.of retrieved oocytes	0.999 (0.982-1.017)	0.937
No.of formated blastocysts	1.043 (1.008-1.080)	0.017
Endometrial Thickness(mm)	1.033 (0.977-1.092)	0.251
Blastocyst development day (Day 6 VS Day 5)	0.653 (0.477-0.896)	0.008	0.663 (0.482-0.911)	0.011
Blastocyst quality (High-quality VS Poor-quality)	1.321 (0.996-1.753)	0.053
Note: BMI = body mass index;FSH = follicle-stimulating hormone;E2 = estradiol; AMH = antimullerian hormone; NC = natural cycle;HRT = hormone replacement therapy;AFC = antral follicle count.
